# Supplementary material for: Sbp2l contributes to oligodendrocyte maturation through translational control in Tcf7l2 signaling
Source: iScience. 2023 Nov 16;26(12):108451. doi: 10.1016/j.isci.2023.108451 (PMC10783607; doi:10.1016/j.isci.2023.108451)
Supplement: Table S3. Oligonucleotides used in the study, related to STAR Methods [file mmc2.xlsx]

## Sheet: Table S3
	Supplementary Table 3. Oligonucleotides used in the study. Related to STAR Methods.
	Application	Name	Sequence
	qRT-PCR for Mbp	Mm_Mbp-Probe	AGACACGGGCATCCTTGACTCCATCGG
		Mm_Mbp-F	CATGGCTTCCTCCCAAGGC
		Mm_Mbp-R	GTGTGTGAGTCCTTGCCAGA
	qRT-PCR for Tppp	Mm_Tppp-Probe	AGGACCATCACCTTTGAGCAGTTCCAGGAG
		Mm_Tppp-F	CAGCAAGATCAAAGGAAAGTCCTG
		Mm_Tppp-R	GCCTCCTCGCTGCTCTTATC
	qRT-PCR for Cnp	Mm_Cnp-Probe	ACACCTGGAGGTCTCTTTCCAAAGTAGCTG
		Mm_Cnp-F	GAGCTTCGACACTTTATTTCTGGAG
		Mm_Cnp-R	CACAGAATTTGGTTGTACAGTGCA
	qRT-PCR for Sbp2l	Mm_Sbp2l-Probe	CACATCCAGTTGTCACCACAGCCACTTTCC
		Mm_Sbp2l-F	GAAGGCACGCCAGATCACC
		Mm_Sbp2l-R	TGGCTAAGGTCTTTCTGTTAGAGTC
	qRT-PCR for Sbp2	Mm_Sbp2-Probe	TTCGGTGATTGCCCTCTGTGTCTTCTTTCC
		Mm_Sbp2-F	CGCCAAGGATTGAAGATGCA
		Mm_Sbp2-R	TCTGCGTCTGCTGTTTACTG
	qRT-PCR for Tcf7l2	Mm_Tcf7l2-Probe	CGTAGACCCCAAAACAGGAATCCCAAGGC
		Mm_Tcf7l2-F	TCCACCTCCGCACTTACCA
		Mm_Tcf7l2-R	GACAGCGGGTAATATGGAGAGATA
	qRT-PCR for Actb	Mm_Actb-Probe	CCACACCCGCCACCAGTTCGCC
		Mm_Actb-F	CTTCTTTGCAGCTCCTTCGTTG
		Mm_Actb-R	CGACCAGCGCAGCGATATC
	qRT-PCR for Mobp	Mobp_F	CCAGGCTCTCCAAGAACCAG
		Mobp_R	GGTCCACGATCTCACGCTT
	qRT-PCR for Plp1	Plp1_F	TGAGCGCAACGGTAACAGG
		Plp1_R	TTCCCAAACAATGACACACCC
	qRT-PCR for ccnd1	ccnd1_F	GCGTACCCTGACACCAATCTC
		ccnd1_R	CTCCTCTTCGCACTTCTGCTC
	qRT-PCR for jun	jun_F	CCTTCTACGACGATGCCCTC
		jun_R	GGTTCAAGGTCATGCTCTGTTT
	genotyping qPCR for Sbp2l (intron15)	Probe	AGCCCGTTTCCTTAGAG
		Primer-F	TGCTTCCCATGCCTTGCT
		Primer-R	TGGGCTGATGGTCCATGAT
